# Supplementary material for: Statistical Analysis of Synthesis Parameters to Fabricate PVDF/PVP/TiO2 Membranes via Phase-Inversion with Enhanced Filtration Performance and Photocatalytic Properties
Source: Polymers (Basel). 2021 Dec 29;14(1):113. doi: 10.3390/polym14010113 (PMC8747740; doi:10.3390/polym14010113)
Supplement: Supplementary file 1 [file polymers-14-00113-s001.zip]

Archive with 1 entries (1 files):
- polymers-1443711-supplementary.pdf
